# Supplementary material for: Development and Psychometric Testing of the Nurses’ Professional Dignity Scale
Source: Nurs Rep. 2025 Apr 11;15(4):127. doi: 10.3390/nursrep15040127 (PMC12029710; doi:10.3390/nursrep15040127)
Supplement: Supplementary file 1 [file nursrep-15-00127-s001.zip]

Archive with 1 entries (1 files):
- nursrep-3494018-supplementary.pdf
